# Supplementary material for: Bicistronic Vector Expression of Recombinant Jararhagin-C and Its Effects on Endothelial Cells
Source: Toxins (Basel). 2024 Dec 3;16(12):524. doi: 10.3390/toxins16120524 (PMC11728617; doi:10.3390/toxins16120524)
Supplement: Supplementary file 1 [file toxins-16-00524-s001.zip]

Archive with 1 entries (1 files):
- toxins-3267544-supplementary.pdf
